# Supplementary material for: MRI Apparent Diffusion Coefficient (ADC) as a Biomarker of Tumour Response: Imaging-Pathology Correlation in Patients with Hepatic Metastases from Colorectal Cancer (EORTC 1423)
Source: Cancers (Basel). 2023 Jul 12;15(14):3580. doi: 10.3390/cancers15143580 (PMC10377224; doi:10.3390/cancers15143580)
Supplement: Supplementary file 1 [file cancers-15-03580-s001.zip]

Archive with 1 entries (1 files):
- cancers-2422900-supplementary.pdf
